# Supplementary material for: Analysis of polypharmacy effects in older patients using Japanese Adverse Drug Event Report database
Source: PLoS One. 2017 Dec 21;12(12):e0190102. doi: 10.1371/journal.pone.0190102 (PMC5739473; doi:10.1371/journal.pone.0190102)
Supplement: S1 Table — (XLSX) [file pone.0190102.s001.xlsx]

## Sheet: Sheet1
S1 Table. Reporting rate of administered drugs stratified by age for entire dataset.
Administered drugs	Total		≤ 19 years		20–29 years		30–39 years		40–49 years		50–59 years		60–69 years		70–79 years		80–89 years		≥ 90 years
	Case (n)	Reporting rate (%)	Case (n)	Reporting rate (%)	Case (n)	Reporting rate (%)	Case (n)	Reporting rate (%)	Case (n)	Reporting rate (%)	Case (n)	Reporting rate (%)	Case (n)	Reporting rate (%)	Case (n)	Reporting rate (%)	Case (n)	Reporting rate (%)	Case (n)	Reporting rate (%)
mono	100231	23.1835	10613	33.4943	4229	27.1699	6951	26.246	8554	24.8829	12243	21.2037	20608	20.4991	23037	21.5	12209	23.4441	1787	26.5606
2	60578	14.0118	4793	15.1266	2580	16.5757	4297	16.2249	5294	15.3998	8391	14.5324	13731	13.6585	14120	13.1779	6630	12.7311	742	11.0285
3	48622	11.2463	3943	12.444	2111	13.5625	3457	13.0532	4194	12.2	7021	12.1597	11616	11.5546	11090	10.3501	4606	8.8446	584	8.68014
4	39916	9.23261	3240	10.2253	1636	10.5108	2687	10.1457	3391	9.86415	5779	10.0087	9522	9.47171	9057	8.45272	4011	7.70206	593	8.81391
5	32804	7.5876	2343	7.39443	1211	7.78028	2056	7.76318	2580	7.50502	4615	7.99273	7848	7.80655	7982	7.44944	3699	7.10294	470	6.98573
6	28125	6.50534	1597	5.04008	914	5.87215	1678	6.3359	2151	6.25709	3835	6.64184	6765	6.72927	7166	6.68788	3550	6.81683	469	6.97087
7	24229	5.60419	1236	3.90078	679	4.36235	1193	4.50461	1745	5.07607	3246	5.62175	5869	5.838	6469	6.03739	3302	6.34061	490	7.283
8	20677	4.78261	903	2.84984	551	3.53999	896	3.38317	1417	4.12194	2714	4.70038	5106	5.07903	5728	5.34583	2981	5.72422	381	5.6629
9	17076	3.9497	697	2.19971	374	2.40283	745	2.81302	1107	3.22018	2223	3.85002	4195	4.17284	4815	4.49374	2589	4.97148	331	4.91974
10	13441	3.10892	493	1.55589	276	1.77321	520	1.96345	904	2.62967	1628	2.81954	3384	3.36613	3944	3.68086	2051	3.9384	241	3.58205
11	10375	2.39975	338	1.06672	200	1.28493	453	1.71047	660	1.91989	1307	2.2636	2567	2.55344	3090	2.88383	1574	3.02245	186	2.76457
12	8046	1.86105	249	0.785836	159	1.02152	326	1.23093	529	1.53882	1023	1.77174	2014	2.00336	2416	2.2548	1209	2.32156	121	1.79845
13	6363	1.47177	249	0.785836	132	0.848057	239	0.902432	386	1.12284	782	1.35435	1629	1.6204	1904	1.77696	943	1.81078	99	1.47146
14	4625	1.06977	166	0.523891	113	0.725988	181	0.683432	270	0.785409	562	0.973329	1232	1.22549	1378	1.28606	655	1.25775	68	1.0107
≥15	17229	3.98509	826	2.60683	400	2.56987	805	3.03957	1195	3.47616	2371	4.10634	4445	4.42152	4953	4.62253	2068	3.97104	166	2.4673
