# Supplementary material for: Analysis of polypharmacy effects in older patients using Japanese Adverse Drug Event Report database
Source: PLoS One. 2017 Dec 21;12(12):e0190102. doi: 10.1371/journal.pone.0190102 (PMC5739473; doi:10.1371/journal.pone.0190102)
Supplement: S2 Table — (XLSX) [file pone.0190102.s002.xlsx]

## Sheet: Sheet1
S2 Table. Reporting rate of administered drugs stratified by age for subset data of hepatic disorder.
Administered drugs	Total		≤ 19 years		20–29 years		30–39 years		40–49 years		50–59 years		60–69 years		70–79 years		80–89 years		≥ 90 years
	Case (n)	Reporting rate (%)	Case (n)	Reporting rate (%)	Case (n)	Reporting rate (%)	Case (n)	Reporting rate (%)	Case (n)	Reporting rate (%)	Case (n)	Reporting rate (%)	Case (n)	Reporting rate (%)	Case (n)	Reporting rate (%)	Case (n)	Reporting rate (%)	Case (n)	Reporting rate (%)
mono	7451	18.5644	419	21.6314	327	22.1695	665	22.1593	807	21.4799	1320	19.9245	1828	18.5226	1473	15.7726	534	14.6261	78	16.1826
2	5491	13.681	274	14.1456	256	17.3559	528	17.5941	580	15.4378	972	14.6717	1249	12.6558	1190	12.7423	408	11.175	34	7.05394
3	4530	11.2866	253	13.0614	197	13.3559	382	12.7291	442	11.7647	798	12.0453	1119	11.3385	959	10.2688	336	9.20296	44	9.12863
4	4153	10.3473	189	9.75736	154	10.4407	357	11.896	430	11.4453	739	11.1547	1031	10.4469	882	9.44427	323	8.84689	48	9.95851
5	3517	8.76271	138	7.12442	128	8.67797	253	8.43052	346	9.20948	573	8.64906	907	9.19039	817	8.74826	316	8.65516	39	8.09129
6	2926	7.29021	126	6.5049	95	6.44068	171	5.6981	300	7.98509	464	7.00377	728	7.37663	698	7.47403	306	8.38127	38	7.88382
7	2475	6.16653	102	5.26588	70	4.74576	160	5.33156	191	5.08384	382	5.76604	612	6.20124	669	7.16351	245	6.71049	44	9.12863
8	2052	5.11262	83	4.28498	53	3.59322	108	3.5988	164	4.36518	303	4.57358	506	5.12717	542	5.80362	248	6.79266	45	9.3361
9	1605	3.9989	57	2.94269	31	2.10169	74	2.46584	106	2.8214	259	3.90943	400	4.0531	450	4.8185	199	5.45056	29	6.0166
10	1227	3.05711	51	2.63294	28	1.89831	51	1.69943	74	1.96966	169	2.55094	314	3.18168	365	3.90834	153	4.19063	22	4.56432
11	994	2.47658	28	1.44553	24	1.62712	50	1.66611	64	1.70349	141	2.1283	269	2.72571	271	2.90181	124	3.39633	23	4.77178
12	834	2.07794	36	1.85854	12	0.813559	43	1.43286	56	1.49055	108	1.63019	214	2.16841	238	2.54845	114	3.12243	13	2.6971
13	614	1.5298	20	1.03252	20	1.35593	44	1.46618	47	1.251	65	0.981132	155	1.57057	166	1.77749	88	2.4103	9	1.86722
14	472	1.176	26	1.34228	21	1.42373	20	0.666445	34	0.904977	48	0.724528	120	1.21593	138	1.47767	59	1.616	6	1.24481
≥15	1795	4.47229	135	6.96954	59	4	95	3.16561	116	3.08757	284	4.28679	417	4.22535	481	5.15044	198	5.42317	10	2.07469
