# Supplementary material for: Analysis of polypharmacy effects in older patients using Japanese Adverse Drug Event Report database
Source: PLoS One. 2017 Dec 21;12(12):e0190102. doi: 10.1371/journal.pone.0190102 (PMC5739473; doi:10.1371/journal.pone.0190102)
Supplement: S3 Table — (XLSX) [file pone.0190102.s003.xlsx]

## Sheet: Sheet1
S3 Table. Reporting rate of administered drugs stratified by age for subset data of renal disorder.
Administered drugs	Total		≤ 19 years		20–29 years		30–39 years		40–49 years		50–59 years		60–69 years		70–79 years		80–89 years		≥ 90 years
	Case (n)	Reporting rate (%)	Case (n)	Reporting rate (%)	Case (n)	Reporting rate (%)	Case (n)	Reporting rate (%)	Case (n)	Reporting rate (%)	Case (n)	Reporting rate (%)	Case (n)	Reporting rate (%)	Case (n)	Reporting rate (%)	Case (n)	Reporting rate (%)	Case (n)	Reporting rate (%)
mono	4865	18.2271	512	26.6806	123	18.3857	186	17.0956	315	18.4318	527	17.2957	991	16.5664	1228	17.2739	818	18.4567	165	22.4185
2	3144	11.7793	282	14.6952	92	13.7519	154	14.1544	247	14.4529	380	12.4713	689	11.5179	780	10.972	448	10.1083	72	9.78261
3	2582	9.67367	223	11.6206	91	13.6024	123	11.3051	192	11.2346	327	10.7319	609	10.1805	646	9.08707	321	7.24278	50	6.79348
4	2362	8.84942	207	10.7869	78	11.6592	123	11.3051	193	11.2932	283	9.28782	544	9.09395	564	7.93361	309	6.97202	61	8.28804
5	1957	7.33206	144	7.50391	59	8.81913	91	8.36397	124	7.25571	244	8.00788	460	7.68974	470	6.61134	312	7.03971	53	7.20109
6	1781	6.67266	127	6.61803	42	6.27803	67	6.15809	110	6.43651	220	7.22022	389	6.50284	464	6.52694	305	6.88177	57	7.74457
7	1587	5.94582	84	4.37728	27	4.03587	61	5.60662	90	5.26624	164	5.38234	337	5.63357	460	6.47067	311	7.01715	53	7.20109
8	1487	5.57117	59	3.07452	26	3.8864	47	4.31985	68	3.97894	166	5.44798	349	5.83417	423	5.9502	305	6.88177	44	5.97826
9	1338	5.01293	52	2.70974	24	3.58744	42	3.86029	78	4.56407	151	4.95569	298	4.98161	383	5.38754	267	6.02437	43	5.84239
10	1151	4.31232	42	2.18864	16	2.39163	29	2.66544	63	3.68637	101	3.31474	258	4.31294	365	5.13434	222	5.00903	55	7.47283
11	907	3.39815	34	1.77176	18	2.69058	34	3.125	43	2.51609	107	3.51165	203	3.39351	240	3.376	207	4.67058	21	2.85326
12	736	2.75748	19	0.990099	8	1.19581	34	3.125	38	2.22352	82	2.69117	172	2.87529	231	3.2494	140	3.15884	12	1.63043
13	595	2.22922	26	1.35487	12	1.79372	14	1.28676	26	1.52136	51	1.67378	140	2.34035	183	2.5742	127	2.86552	16	2.17391
14	456	1.70844	19	0.990099	13	1.9432	12	1.10294	21	1.22879	36	1.18149	129	2.15647	139	1.95527	78	1.75993	9	1.22283
≥15	1743	6.53029	89	4.63783	40	5.97907	71	6.52574	101	5.90989	208	6.82639	414	6.92076	533	7.49754	262	5.91155	25	3.39674
