# Supplementary material for: Analysis of polypharmacy effects in older patients using Japanese Adverse Drug Event Report database
Source: PLoS One. 2017 Dec 21;12(12):e0190102. doi: 10.1371/journal.pone.0190102 (PMC5739473; doi:10.1371/journal.pone.0190102)
Supplement: S4 Table — log(odds) = β0 + β1Y + β2S + β3A + β4N + β5S * A + β6S * N + β7A * N. Reports were stratified by age as follows: ≤ 19, 20–29, 30–39, 40–49, 50–59, 60–69, 70–79, 80–89, and ≥ 90 years. Adjusted RORs were calculated using male, 19-year-old ≤ group, and one drug as a reference group. (XLSX) [file pone.0190102.s004.xlsx]

## Sheet: Sheet1
S4 Table. Adjusted reporting odds ratio (ROR) for adverse events (AEs) of hepatic disorder.
	Estimated beta	Prob>ChiSq	Adjusted ROR (95% CI)
Reporting Year	-0.0474609	< 0.0001*	0.95 (0.95 –0.96 )
Sex (female)	-0.0432179	< 0.0001*	0.96 (0.94 –0.98 )
Age
20–29 years	0.412383	< 0.0001*	1.51 (1.40 –1.63 )
30–39 years	0.6238	< 0.0001*	1.87 (1.76 –1.98 )
40–49 years	0.586247	< 0.0001*	1.80 (1.70 –1.90 )
50–59 years	0.618177	< 0.0001*	1.86 (1.76 –1.96 )
60–69 years	0.47203	< 0.0001*	1.60 (1.52 –1.69 )
70–79 years	0.332846	< 0.0001*	1.39 (1.32 –1.47 )
80–89 years	0.109968	0.0002*	1.12 (1.05 –1.18 )
≥ 90 years	0.170905	0.0035*	1.19 (1.06 –1.33 )
The number of drugs
2 drugs	0.185186	< 0.0001*	1.20 (1.16 –1.25 )
3 drugs	0.210578	< 0.0001*	1.23 (1.19 –1.28 )
4 drugs	0.32198	< 0.0001*	1.38 (1.32 –1.44 )
5 drugs	0.34851	< 0.0001*	1.42 (1.36 –1.48 )
6 drugs	0.32624	< 0.0001*	1.39 (1.32 –1.45 )
7 drugs	0.310053	< 0.0001*	1.36 (1.30 –1.43 )
8 drugs	0.282385	< 0.0001*	1.33 (1.26 –1.40 )
9 drugs	0.215329	< 0.0001*	1.24 (1.17 –1.32 )
10 drugs	0.202128	< 0.0001*	1.22 (1.15 –1.31 )
11 drugs	0.248933	< 0.0001*	1.28 (1.19 –1.38 )
12 drugs	0.354548	< 0.0001*	1.43 (1.32 –1.54 )
13 drugs	0.253828	< 0.0001*	1.29 (1.18 –1.41 )
14 drugs	0.34703	< 0.0001*	1.41 (1.28 –1.56 )
≥ 15 drugs	0.361171	< 0.0001*	1.44 (1.36 –1.52 )
interaction term Age * the number of drugs
20–29 years * 2 drugs	-0.119988	0.3121	1.61 (1.28 –2.03 )
20–29 years * 3 drugs	-0.318289	0.0110*	1.36 (1.06 –1.73 )
20–29 years * 4 drugs	-0.211134	0.1221	1.69 (1.29 –2.21 )
20–29 years * 5 drugs	-0.0972638	0.5152	1.94 (1.45 –2.60 )
20–29 years * 6 drugs	-0.411053	0.0110*	1.39 (1.01 –1.91 )
20–29 years * 7 drugs	-0.456277	0.0110*	1.30 (0.92 –1.86 )
20–29 years * 8 drugs	-0.641104	0.0012*	1.06 (0.71 –1.56 )
20–29 years * 9 drugs	-0.711239	0.0032*	0.92 (0.57 –1.49 )
20–29 years * 10 drugs	-0.754378	0.0032*	0.87 (0.52 –1.45 )
20–29 years * 11 drugs	-0.262881	0.3868	1.49 (0.82 –2.70 )
20–29 years * 12 drugs	-1.43295	< 0.0001*	0.51 (0.25 –1.04 )
20–29 years * 13 drugs	0.0739976	0.831	2.10 (1.06 –4.14 )
20–29 years * 14 drugs	-0.539242	0.104	1.25 (0.65 –2.39 )
20–29 years * ≥ 15 drugs	-0.828031	< 0.0001*	0.95 (0.66 –1.36 )
30–39 years * 2 drugs	-0.104402	0.3026	2.02 (1.66 –2.47 )
30–39 years * 3 drugs	-0.368323	0.0006*	1.59 (1.29 –1.96 )
30–39 years * 4 drugs	-0.0779125	0.4958	2.38 (1.90 –2.98 )
30–39 years * 5 drugs	-0.15672	0.2229	2.26 (1.76 –2.91 )
30–39 years * 6 drugs	-0.671438	< 0.0001*	1.32 (1.01 –1.74 )
30–39 years * 7 drugs	-0.396416	0.0083*	1.71 (1.28 –2.29 )
30–39 years * 8 drugs	-0.653063	0.0001*	1.29 (0.93 –1.79 )
30–39 years * 9 drugs	-0.727484	0.0003*	1.12 (0.76 –1.64 )
30–39 years * 10 drugs	-1.05129	< 0.0001*	0.80 (0.52 –1.23 )
30–39 years * 11 drugs	-0.615545	0.0193*	1.29 (0.78 –2.14 )
30–39 years * 12 drugs	-1.04586	< 0.0001*	0.93 (0.57 –1.53 )
30–39 years * 13 drugs	-0.0318247	0.9142	2.33 (1.31 –4.15 )
30–39 years * 14 drugs	-1.37724	< 0.0001*	0.67 (0.35 –1.26 )
30–39 years * ≥ 15 drugs	-1.35356	< 0.0001*	0.69 (0.51 –0.94 )
40–49 years * 2 drugs	-0.233844	0.0179*	1.71 (1.41 –2.08 )
40–49 years * 3 drugs	-0.416369	< 0.0001*	1.46 (1.20 –1.79 )
40–49 years * 4 drugs	-0.104849	0.3431	2.23 (1.80 –2.77 )
40–49 years * 5 drugs	-0.0469106	0.7015	2.43 (1.91 –3.09 )
40–49 years * 6 drugs	-0.303053	0.0191*	1.84 (1.43 –2.36 )
40–49 years * 7 drugs	-0.632033	< 0.0001*	1.30 (0.98 –1.72 )
40–49 years * 8 drugs	-0.694435	< 0.0001*	1.19 (0.88 –1.61 )
40–49 years * 9 drugs	-0.783212	< 0.0001*	1.02 (0.71 –1.46 )
40–49 years * 10 drugs	-1.22764	< 0.0001*	0.64 (0.43 –0.96 )
40–49 years * 11 drugs	-0.774047	0.0025*	1.06 (0.66 –1.72 )
40–49 years * 12 drugs	-1.30446	< 0.0001*	0.70 (0.44 –1.11 )
40–49 years * 13 drugs	-0.480046	0.1044	1.43 (0.82 –2.52 )
40–49 years * 14 drugs	-1.21456	< 0.0001*	0.75 (0.43 –1.33 )
40–49 years * ≥ 15 drugs	-1.54766	< 0.0001*	0.55 (0.41 –0.74 )
50–59 years * 2 drugs	-0.314208	0.0007*	1.63 (1.36 –1.95 )
50–59 years * 3 drugs	-0.477923	< 0.0001*	1.42 (1.18 –1.71 )
50–59 years * 4 drugs	-0.23421	0.0236*	2.03 (1.66 –2.48 )
50–59 years * 5 drugs	-0.273223	0.0182*	2.00 (1.60 –2.50 )
50–59 years * 6 drugs	-0.598771	< 0.0001*	1.41 (1.12 –1.79 )
50–59 years * 7 drugs	-0.678387	< 0.0001*	1.28 (0.99 –1.66 )
50–59 years * 8 drugs	-0.857096	< 0.0001*	1.04 (0.79 –1.38 )
50–59 years * 9 drugs	-0.702734	< 0.0001*	1.14 (0.83 –1.57 )
50–59 years * 10 drugs	-1.09043	< 0.0001*	0.76 (0.54 –1.08 )
50–59 years * 11 drugs	-0.792625	0.0010*	1.08 (0.69 –1.67 )
50–59 years * 12 drugs	-1.4439	< 0.0001*	0.62 (0.41 –0.95 )
50–59 years * 13 drugs	-1.0663	0.0003*	0.82 (0.48 –1.41 )
50–59 years * 14 drugs	-1.78919	< 0.0001*	0.44 (0.26 –0.74 )
50–59 years * ≥ 15 drugs	-1.45943	< 0.0001*	0.62 (0.48 –0.79 )
60–69 years * 2 drugs	-0.36815	< 0.0001*	1.34 (1.12 –1.59 )
60–69 years * 3 drugs	-0.448196	< 0.0001*	1.26 (1.06 –1.51 )
60–69 years * 4 drugs	-0.213587	0.0326*	1.79 (1.47 –2.17 )
60–69 years * 5 drugs	-0.145446	0.1889	1.96 (1.58 –2.44 )
60–69 years * 6 drugs	-0.528888	< 0.0001*	1.31 (1.04 –1.64 )
60–69 years * 7 drugs	-0.608929	< 0.0001*	1.19 (0.93 –1.52 )
60–69 years * 8 drugs	-0.789201	< 0.0001*	0.97 (0.74 –1.26 )
60–69 years * 9 drugs	-0.724074	< 0.0001*	0.96 (0.71 –1.31 )
60–69 years * 10 drugs	-1.01886	< 0.0001*	0.71 (0.51 –0.99 )
60–69 years * 11 drugs	-0.611304	0.0075*	1.12 (0.73 –1.70 )
60–69 years * 12 drugs	-1.2343	< 0.0001*	0.67 (0.45 –0.99 )
60–69 years * 13 drugs	-0.717889	0.0087*	1.01 (0.61 –1.66 )
60–69 years * 14 drugs	-1.45236	< 0.0001*	0.53 (0.33 –0.85 )
60–69 years * ≥ 15 drugs	-1.51968	< 0.0001*	0.50 (0.40 –0.64 )
70–79 years * 2 drugs	-0.0917342	0.3067	1.53 (1.28 –1.83 )
70–79 years * 3 drugs	-0.217911	0.0194*	1.38 (1.15 –1.66 )
70–79 years * 4 drugs	0.00934251	0.926	1.94 (1.60 –2.37 )
70–79 years * 5 drugs	0.0625156	0.5719	2.10 (1.69 –2.62 )
70–79 years * 6 drugs	-0.29671	0.0118*	1.44 (1.14 –1.80 )
70–79 years * 7 drugs	-0.279977	0.0276*	1.44 (1.13 –1.84 )
70–79 years * 8 drugs	-0.501359	0.0004*	1.12 (0.86 –1.46 )
70–79 years * 9 drugs	-0.405036	0.0129*	1.15 (0.85 –1.57 )
70–79 years * 10 drugs	-0.686044	0.0001*	0.86 (0.62 –1.19 )
70–79 years * 11 drugs	-0.469143	0.0375*	1.12 (0.73 –1.71 )
70–79 years * 12 drugs	-0.968593	< 0.0001*	0.75 (0.51 –1.12 )
70–79 years * 13 drugs	-0.466844	0.0793	1.13 (0.69 –1.85 )
70–79 years * 14 drugs	-1.06469	< 0.0001*	0.68 (0.43 –1.09 )
70–79 years * ≥ 15 drugs	-1.13822	< 0.0001*	0.64 (0.51 –0.81 )
80–89 years * 2 drugs	-0.0292862	0.7797	1.30 (1.06 –1.60 )
80–89 years * 3 drugs	-0.0016813	0.9877	1.38 (1.11 –1.70 )
80–89 years * 4 drugs	0.192106	0.0969	1.87 (1.49 –2.34 )
80–89 years * 5 drugs	0.244305	0.0494*	2.02 (1.58 –2.58 )
80–89 years * 6 drugs	-0.0385893	0.7654	1.49 (1.16 –1.92 )
80–89 years * 7 drugs	-0.2537	0.0724	1.18 (0.90 –1.55 )
80–89 years * 8 drugs	-0.220664	0.1427	1.19 (0.89 –1.59 )
80–89 years * 9 drugs	-0.212462	0.2182	1.12 (0.80 –1.56 )
80–89 years * 10 drugs	-0.515789	0.0061*	0.82 (0.57 –1.17 )
80–89 years * 11 drugs	-0.158714	0.4928	1.22 (0.78 –1.91 )
80–89 years * 12 drugs	-0.609096	0.0065*	0.87 (0.57 –1.32 )
80–89 years * 13 drugs	0.031886	0.905	1.49 (0.88 –2.51 )
80–89 years * 14 drugs	-0.788161	0.0039*	0.72 (0.43 –1.20 )
80–89 years * ≥ 15 drugs	-0.738889	< 0.0001*	0.77 (0.58 –1.00 )
≥ 90 years * 2 drugs	-0.359896	0.1051	1.00 (0.64 –1.55 )
≥ 90 years * 3 drugs	0.0164368	0.9382	1.49 (0.98 –2.26 )
≥ 90 years * 4 drugs	0.195476	0.3558	1.99 (1.32 –3.01 )
≥ 90 years * 5 drugs	0.173901	0.4472	2.00 (1.28 –3.13 )
≥ 90 years * 6 drugs	-0.121003	0.5996	1.46 (0.93 –2.29 )
≥ 90 years * 7 drugs	-0.0465087	0.8381	1.54 (0.99 –2.41 )
≥ 90 years * 8 drugs	0.175352	0.4551	1.88 (1.18 –2.97 )
≥ 90 years * 9 drugs	-0.0440067	0.8707	1.41 (0.83 –2.39 )
≥ 90 years * 10 drugs	-0.322944	0.2728	1.05 (0.59 –1.88 )
≥ 90 years * 11 drugs	0.334929	0.3035	2.13 (1.13 –4.02 )
≥ 90 years * 12 drugs	-0.405706	0.2636	1.13 (0.55 –2.32 )
≥ 90 years * 13 drugs	-0.0282295	0.9489	1.49 (0.63 –3.53 )
≥ 90 years * 14 drugs	-0.797344	0.0907	0.76 (0.29 –2.00 )
≥ 90 years * ≥ 15 drugs	-1.3147	< 0.0001*	0.46 (0.22 –0.93 )
interaction term Age * Sex (female)
20–29 years * Female	-0.0020924	0.9773	1.44 (1.25 –1.67 )
30–39 years * Female	-0.217892	0.0004*	1.44 (1.27 –1.62 )
40–49 years * Female	-0.163201	0.0056*	1.46 (1.30 –1.64 )
50–59 years * Female	0.00912431	0.8663	1.79 (1.61 –1.99 )
60–69 years * Female	0.0290401	0.5768	1.58 (1.43 –1.75 )
70–79 years * Female	-0.0380606	0.4669	1.29 (1.16 –1.42 )
80–89 years * Female	-0.0665629	0.2575	1.00 (0.89 –1.12 )
≥ 90 years * Female	-0.482464	< 0.0001*	0.70 (0.57 –0.87 )
interaction term the number of drugs * Sex (female)
2 drugs * Female	-0.0074612	0.8425	1.14 (1.06 –1.23 )
3 drugs * Female	0.00543045	0.8913	1.19 (1.10 –1.28 )
4 drugs * Female	0.0589244	0.151	1.40 (1.29 –1.52 )
5 drugs * Female	0.130926	0.0026*	1.55 (1.42 –1.68 )
6 drugs * Female	0.0549126	0.2354	1.40 (1.28 –1.54 )
7 drugs * Female	0.0562742	0.2532	1.38 (1.25 –1.52 )
8 drugs * Female	-0.128627	0.0155*	1.12 (1.01 –1.24 )
9 drugs * Female	-0.06733	0.2489	1.11 (0.99 –1.25 )
10 drugs * Female	-0.0054201	0.9337	1.17 (1.03 –1.32 )
11 drugs * Female	-0.0880049	0.2203	1.12 (0.98 –1.30 )
12 drugs * Female	-0.117321	0.132	1.21 (1.04 –1.41 )
13 drugs * Female	-0.271337	0.0027*	0.94 (0.79 –1.13 )
14 drugs * Female	0.0410497	0.6847	1.41 (1.16 –1.72 )
≥ 15 drugs * Female	-0.0973695	0.0837	1.25 (1.12 –1.39 )
* Statistically significant
