# Supplementary material for: Analysis of polypharmacy effects in older patients using Japanese Adverse Drug Event Report database
Source: PLoS One. 2017 Dec 21;12(12):e0190102. doi: 10.1371/journal.pone.0190102 (PMC5739473; doi:10.1371/journal.pone.0190102)
Supplement: S5 Table — log(odds) = β0 + β1Y + β2S + β3A + β4N + β5S * A + β6S * N + β7A * N. Reports were stratified by age as follows: ≤ 19, 20–29, 30–39, 40–49, 50–59, 60–69, 70–79, 80–89, and ≥ 90 years. Adjusted RORs were calculated using male, 19-year-old ≤ group, and one drug as a reference group. (XLSX) [file pone.0190102.s005.xlsx]

## Sheet: Sheet1
S5 Table. Adjusted reporting odds ratio (ROR) for adverse events (AEs) of renal disorder.
	Estimated beta	Prob>ChiSq	Adjusted ROR (95% CI)
Reporting Year	0.0116471	< 0.0001*	1.01 (1.01 –1.02 )
Sex (female)	-0.243008	< 0.0001*	0.78 (0.76 –0.81 )
Age
20–29 years	-0.366071	< 0.0001*	0.69 (0.63 –0.76 )
30–39 years	-0.431337	< 0.0001*	0.65 (0.60 –0.70 )
40–49 years	-0.28079	< 0.0001*	0.76 (0.70 –0.81 )
50–59 years	-0.231612	<0.0001*	0.79 (0.75 –0.84 )
60–69 years	-0.123924	< 0.0001*	0.88 (0.84 –0.93 )
70–79 years	0.00122044	0.9645	1.00 (0.95 –1.06 )
80–89 years	0.254742	< 0.0001*	1.29 (1.22 –1.37 )
≥ 90 years	0.482227	< 0.0001*	1.62 (1.46 –1.79 )
The number of drugs
2 drugs	0.0939715	< 0.0001*	1.10 (1.05 –1.15 )
3 drugs	0.124869	< 0.0001*	1.13 (1.08 –1.19 )
4 drugs	0.235092	< 0.0001*	1.27 (1.20 –1.33 )
5 drugs	0.231424	< 0.0001*	1.26 (1.19 –1.33 )
6 drugs	0.279346	< 0.0001*	1.32 (1.25 –1.40 )
7 drugs	0.299079	< 0.0001*	1.35 (1.27 –1.43 )
8 drugs	0.390716	< 0.0001*	1.48 (1.39 –1.58 )
9 drugs	0.495137	< 0.0001*	1.64 (1.53 –1.75 )
10 drugs	0.570404	< 0.0001*	1.77 (1.64 –1.90 )
11 drugs	0.626215	< 0.0001*	1.87 (1.73 –2.02 )
12 drugs	0.654554	< 0.0001*	1.92 (1.76 –2.10 )
13 drugs	0.660855	< 0.0001*	1.94 (1.75 –2.14 )
14 drugs	0.749962	< 0.0001*	2.12 (1.90 –2.36 )
≥ 15 drugs	0.80822	< 0.0001*	2.24 (2.11 –2.38 )
interaction term Age * the number of drugs
20–29 years * 2 drugs	-0.0097234	0.9515	0.75 (0.55 –1.03 )
20–29 years * 3 drugs	0.219052	0.1819	0.98 (0.71 –1.35 )
20–29 years * 4 drugs	0.173789	0.3105	1.04 (0.75 –1.46 )
20–29 years * 5 drugs	0.233965	0.2194	1.10 (0.76 –1.60 )
20–29 years * 6 drugs	-0.142307	0.4966	0.80 (0.53 –1.20 )
20–29 years * 7 drugs	-0.107556	0.6643	0.84 (0.52 –1.37 )
20–29 years * 8 drugs	0.135088	0.6096	1.17 (0.70 –1.96 )
20–29 years * 9 drugs	0.306599	0.2727	1.55 (0.90 –2.66 )
20–29 years * 10 drugs	0.0588128	0.8552	1.30 (0.69 –2.44 )
20–29 years * 11 drugs	0.381172	0.2458	1.90 (1.01 –3.58 )
20–29 years * 12 drugs	0.00395465	0.993	1.34 (0.56 –3.22 )
20–29 years * 13 drugs	0.38238	0.3262	1.97 (0.93 –4.17 )
20–29 years * 14 drugs	0.476204	0.2364	2.36 (1.08 –5.15 )
20–29 years * ≥ 15 drugs	0.399266	0.0812	2.32 (1.49 –3.61 )
30–39 years * 2 drugs	0.109437	0.4165	0.80 (0.61 –1.04 )
30–39 years * 3 drugs	0.113922	0.4303	0.82 (0.62 –1.09 )
30–39 years * 4 drugs	0.234124	0.1095	1.04 (0.78 –1.38 )
30–39 years * 5 drugs	0.25099	0.1248	1.05 (0.76 –1.45 )
30–39 years * 6 drugs	-0.150404	0.3974	0.74 (0.52 –1.05 )
30–39 years * 7 drugs	0.294603	0.131	1.18 (0.80 –1.72 )
30–39 years * 8 drugs	0.345406	0.1177	1.36 (0.88 –2.09 )
30–39 years * 9 drugs	0.284787	0.221	1.42 (0.90 –2.23 )
30–39 years * 10 drugs	0.132549	0.618	1.31 (0.78 –2.21 )
30–39 years * 11 drugs	0.281604	0.2952	1.61 (0.95 –2.73 )
30–39 years * 12 drugs	0.923199	0.0026*	3.15 (1.70 –5.81 )
30–39 years * 13 drugs	-0.0524708	0.8827	1.19 (0.59 –2.40 )
30–39 years * 14 drugs	-0.0261948	0.9472	1.34 (0.62 –2.91 )
30–39 years * ≥ 15 drugs	0.346804	0.0674	2.06 (1.42 –2.99 )
40–49 years * 2 drugs	0.0331982	0.7743	0.86 (0.68 –1.08 )
40–49 years * 3 drugs	0.0477497	0.7024	0.90 (0.70 –1.15 )
40–49 years * 4 drugs	0.139899	0.2696	1.10 (0.86 –1.41 )
40–49 years * 5 drugs	-0.0112574	0.9385	0.94 (0.71 –1.25 )
40–49 years * 6 drugs	-0.232461	0.13	0.79 (0.59 –1.07 )
40–49 years * 7 drugs	-0.052026	0.7638	0.97 (0.69 –1.36 )
40–49 years * 8 drugs	-0.0953341	0.6298	1.01 (0.69 –1.49 )
40–49 years * 9 drugs	0.166982	0.4029	1.46 (0.99 –2.17 )
40–49 years * 10 drugs	0.0295902	0.8931	1.38 (0.89 –2.12 )
40–49 years * 11 drugs	-0.234984	0.3516	1.12 (0.68 –1.83 )
40–49 years * 12 drugs	0.187266	0.5318	1.75 (0.97 –3.17 )
40–49 years * 13 drugs	-0.213596	0.4766	1.18 (0.66 –2.13 )
40–49 years * 14 drugs	-0.16736	0.6247	1.35 (0.69 –2.64 )
40–49 years * ≥ 15 drugs	-0.0031066	0.9854	1.69 (1.21 –2.36 )
50–59 years * 2 drugs	-0.144882	0.1597	0.75 (0.62 –0.92 )
50–59 years * 3 drugs	-0.0755991	0.4911	0.83 (0.67 –1.03 )
50–59 years * 4 drugs	-0.157989	0.1658	0.86 (0.69 –1.07 )
50–59 years * 5 drugs	-0.0411277	0.7438	0.96 (0.75 –1.23 )
50–59 years * 6 drugs	-0.243466	0.0671	0.82 (0.63 –1.07 )
50–59 years * 7 drugs	-0.20622	0.1796	0.87 (0.65 –1.17 )
50–59 years * 8 drugs	0.0458882	0.7858	1.23 (0.88 –1.71 )
50–59 years * 9 drugs	0.00063387	0.9972	1.30 (0.92 –1.85 )
50–59 years * 10 drugs	-0.2247	0.2705	1.12 (0.75 –1.66 )
50–59 years * 11 drugs	-0.121648	0.5776	1.31 (0.86 –2.01 )
50–59 years * 12 drugs	0.174959	0.5158	1.82 (1.07 –3.10 )
50–59 years * 13 drugs	-0.405108	0.1273	1.02 (0.61 –1.71 )
50–59 years * 14 drugs	-0.515418	0.0989	1.00 (0.55 –1.82 )
50–59 years * ≥ 15 drugs	-0.114274	0.4424	1.59 (1.19 –2.12 )
60–69 years * 2 drugs	-0.153332	0.096	0.83 (0.70 –1.00 )
60–69 years * 3 drugs	-0.0637188	0.5169	0.94 (0.77 –1.14 )
60–69 years * 4 drugs	-0.102073	0.3149	1.01 (0.83 –1.23 )
60–69 years * 5 drugs	-0.0340351	0.7644	1.08 (0.86 –1.34 )
60–69 years * 6 drugs	-0.338173	0.0056*	0.83 (0.66 –1.05 )
60–69 years * 7 drugs	-0.173338	0.2143	1.00 (0.76 –1.31 )
60–69 years * 8 drugs	0.0595721	0.7014	1.39 (1.02 –1.88 )
60–69 years * 9 drugs	-0.0481835	0.7725	1.38 (1.00 –1.91 )
60–69 years * 10 drugs	-0.0981759	0.594	1.42 (0.99 –2.03 )
60–69 years * 11 drugs	-0.258737	0.2124	1.28 (0.86 –1.90 )
60–69 years * 12 drugs	0.128527	0.6138	1.93 (1.17 –3.21 )
60–69 years * 13 drugs	-0.212046	0.3699	1.38 (0.88 –2.18 )
60–69 years * 14 drugs	-0.0778365	0.7722	1.73 (1.03 –2.92 )
60–69 years * ≥ 15 drugs	-0.151763	0.2676	1.70 (1.31 –2.22 )
70–79 years * 2 drugs	-0.165264	0.0664	0.93 (0.78 –1.11 )
70–79 years * 3 drugs	-0.0607899	0.5298	1.07 (0.88 –1.29 )
70–79 years * 4 drugs	-0.116389	0.2456	1.13 (0.93 –1.37 )
70–79 years * 5 drugs	-0.134583	0.2333	1.10 (0.89 –1.37 )
70–79 years * 6 drugs	-0.315224	0.0082*	0.97 (0.77 –1.22 )
70–79 years * 7 drugs	-0.0452474	0.737	1.29 (0.99 –1.68 )
70–79 years * 8 drugs	0.0409066	0.7894	1.54 (1.14 –2.08 )
70–79 years * 9 drugs	-0.0241914	0.8822	1.60 (1.17 –2.21 )
70–79 years * 10 drugs	0.00559888	0.975	1.78 (1.25 –2.53 )
70–79 years * 11 drugs	-0.376985	0.0688	1.28 (0.87 –1.90 )
70–79 years * 12 drugs	0.154397	0.5373	2.25 (1.37 –3.70 )
70–79 years * 13 drugs	-0.17668	0.4456	1.62 (1.04 –2.54 )
70–79 years * 14 drugs	-0.228176	0.3996	1.69 (1.00 –2.84 )
70–79 years * ≥ 15 drugs	-0.092607	0.488	2.05 (1.58 –2.66 )
80–89 years * 2 drugs	-0.190852	0.0514	1.17 (0.97 –1.42 )
80–89 years * 3 drugs	-0.105556	0.3256	1.32 (1.07 –1.62 )
80–89 years * 4 drugs	-0.130102	0.2371	1.43 (1.16 –1.78 )
80–89 years * 5 drugs	0.0193432	0.8716	1.66 (1.31 –2.10 )
80–89 years * 6 drugs	-0.243556	0.053	1.34 (1.05 –1.71 )
80–89 years * 7 drugs	0.0237059	0.8659	1.78 (1.35 –2.35 )
80–89 years * 8 drugs	0.150162	0.3395	2.22 (1.62 –3.03 )
80–89 years * 9 drugs	0.0248742	0.8824	2.17 (1.56 –3.02 )
80–89 years * 10 drugs	-0.0702922	0.7066	2.13 (1.48 –3.06 )
80–89 years * 11 drugs	-0.037719	0.8539	2.32 (1.56 –3.47 )
80–89 years * 12 drugs	0.142598	0.581	2.86 (1.71 –4.78 )
80–89 years * 13 drugs	-0.02593	0.9126	2.43 (1.53 –3.86 )
80–89 years * 14 drugs	-0.290846	0.307	2.04 (1.18 –3.53 )
80–89 years * ≥ 15 drugs	-0.15248	0.2887	2.49 (1.88 –3.29 )
≥ 90 years * 2 drugs	-0.145715	0.3828	1.54 (1.11 –2.14 )
≥ 90 years * 3 drugs	-0.221283	0.2365	1.47 (1.02 –2.13 )
≥ 90 years * 4 drugs	-0.174721	0.3297	1.72 (1.21 –2.45 )
≥ 90 years * 5 drugs	0.00349111	0.9857	2.05 (1.40 –3.00 )
≥ 90 years * 6 drugs	-0.197183	0.3073	1.76 (1.20 –2.57 )
≥ 90 years * 7 drugs	-0.175813	0.3958	1.83 (1.22 –2.75 )
≥ 90 years * 8 drugs	-0.0640458	0.7808	2.25 (1.43 –3.53 )
≥ 90 years * 9 drugs	-0.062858	0.7916	2.50 (1.57 –3.98 )
≥ 90 years * 10 drugs	0.474536	0.0493*	4.61 (2.86 –7.41 )
≥ 90 years * 11 drugs	-0.553654	0.0706	1.74 (0.95 –3.19 )
≥ 90 years * 12 drugs	-0.371121	0.3485	2.15 (0.98 –4.70 )
≥ 90 years * 13 drugs	-0.127913	0.7192	2.76 (1.37 –5.55 )
≥ 90 years * 14 drugs	-0.530267	0.225	2.02 (0.84 –4.83 )
≥ 90 years * ≥ 15 drugs	-0.269362	0.2988	2.78 (1.66 –4.64 )
interaction term Age * Sex (female)
20–29 years * Female	-0.622489	< 0.0001*	0.29 (0.24 –0.35 )
30–39 years * Female	-0.452743	< 0.0001*	0.32 (0.28 –0.38 )
40–49 years * Female	-0.506333	< 0.0001*	0.36 (0.31 –0.41 )
50–59 years * Female	-0.330216	< 0.0001*	0.45 (0.40 –0.50 )
60–69 years * Female	-0.208108	0.0002*	0.56 (0.51 –0.63 )
70–79 years * Female	0.0471978	0.381	0.82 (0.74 –0.91 )
80–89 years * Female	0.218026	0.0001*	1.26 (1.12 –1.41 )
≥ 90 years * Female	0.450979	< 0.0001*	1.99 (1.64 –2.43 )
interaction term the number of drugs * Sex (female)
2 drugs * Female	-0.0026707	0.9554	0.86 (0.78 –0.94 )
3 drugs * Female	-0.0426983	0.402	0.85 (0.77 –0.94 )
4 drugs * Female	0.0293076	0.5778	1.02 (0.92 –1.13 )
5 drugs * Female	-0.0387305	0.4919	0.95 (0.85 –1.06 )
6 drugs * Female	-0.0519445	0.3751	0.98 (0.88 –1.10 )
7 drugs * Female	-0.0180205	0.7683	1.04 (0.92 –1.17 )
8 drugs * Female	0.0272286	0.665	1.19 (1.05 –1.35 )
9 drugs * Female	-0.0392762	0.5503	1.24 (1.09 –1.41 )
10 drugs * Female	0.0885107	0.2051	1.52 (1.32 –1.74 )
11 drugs * Female	0.00710244	0.9268	1.48 (1.27 –1.72 )
12 drugs * Female	-0.129535	0.1273	1.33 (1.12 –1.57 )
13 drugs * Female	-0.0892591	0.3423	1.39 (1.15 –1.67 )
14 drugs * Female	0.0541683	0.6071	1.75 (1.43 –2.15 )
≥ 15 drugs * Female	0.0677504	0.2569	1.88 (1.68 –2.12 )
* Statistically significant
